# Supplementary material for: Optimizing power allocation for URLLC-D2D in 5G networks with Rician fading channel
Source: PeerJ Comput Sci. 2025 Feb 18;11:e2712. doi: 10.7717/peerj-cs.2712 (PMC11888938; doi:10.7717/peerj-cs.2712)
Supplement: Supplemental Information 1 [file peerj-cs-11-2712-s001.zip]

Archive with 21 entries (21 files):
- D2D Matlab/B_B2.m
- D2D Matlab/channel_fading_D2D.m
- D2D Matlab/channel_fading_UE_to_BS.m
- D2D Matlab/Cm.m
- D2D Matlab/create_random_location.m
- D2D Matlab/CVXTB.m
- D2D Matlab/D2D_2.m
- D2D Matlab/D2D_data2.mat
- D2D Matlab/Derivative_Algo.m
- D2D Matlab/epsilon.m
- D2D Matlab/Fun_chGain.m
- D2D Matlab/Fun_chGainD2D.m
- D2D Matlab/Obj_Fun_PSO.m
- D2D Matlab/PSO.m
- D2D Matlab/Rayleigh_Fading.m
- D2D Matlab/RayleighF_D2D.m
- D2D Matlab/Rician_Fading.m
- D2D Matlab/RicianF_D2D.m
- D2D Matlab/RicianF_MK_D2D.m
- D2D Matlab/SINR_D2D.m
- D2D Matlab/URLLC.m
