# Supplementary material for: Optimizing power allocation for URLLC-D2D in 5G networks with Rician fading channel
Source: PeerJ Comput Sci. 2025 Feb 18;11:e2712. doi: 10.7717/peerj-cs.2712 (PMC11888938; doi:10.7717/peerj-cs.2712)
Supplement: Supplemental Information 1 [file peerj-cs-11-2712-s001.zip › D2D Matlab/B_B2.m]

function [P_dd,aaa1] = B_B2(P_max_C,P_max_D,S_CD,F_CD,S_D,F_D,k,R_RFC,T,B,V_RFC,epsilon_RFC,delta,D)
% Power
tic;
sd = abs(P_max_C.*S_CD.*F_CD);
si = S_D.*F_D;
a=0.0000000001;%0.000000006;
r0 = 0.003; % 5 db = 0.003w, Joint Power and Channel Allocation for D2D Underlaying Cellular Networks with Rician Fading
OP_power = (exp(-k+(k./(1+(mean(sd)./((k+1).*mean(sd))))))) ./ (1+(mean(sd)./ ((k+1).*mean(si).*r0)));
OP_power = abs(OP_power);
% P_d = OP_power.*(exp(((R_RFC.*(T_RFC(1:D,1:D).*log(2)))./(T_RFC(1:D,1:D).*B_RFC(1:D,1:D)))+(sqrt(V_RFC./(T_RFC(1:D,1:D).*B_RFC(1:D,1:D))).*(qfuncinv(epsilon_RFC)))) - 1);
P_d1 = OP_power.*(exp(((R_RFC.*(T.*log(2)))./(T.*B))+(sqrt(V_RFC./(T.*B)).*(qfuncinv(epsilon_RFC)))) - 1);
%%
% i=1; 
ii=1;
P_dd = min(P_d1);
P_dd11 = min(P_d1);
y = sum(P_dd)-P_max_D;
n=250000; %P_d=2500000,P_d1=250000
alpha = (y/n)-a;

%% Derivation
% outage probability with P_dd
ad = abs(P_dd.*S_D.*F_D);
ai = abs(P_max_C.*S_CD.*F_CD);
s0 = 0.003; %5 db 0r 0.001
OP =(exp(-k+(k./(1+((mean(ad))./((k+1).*mean(ad))))))) ./ (1+((mean(ad))./ ((k+1).*mean(ai).*s0))); % eq 8

% outage probability_Star with P_dd
bd = S_D.*F_D;
bi = abs(P_dd.*S_CD.*F_CD);
r0 = 0.003; % 5 db = 0.003w, Joint Power and Channel Allocation for D2D Underlaying Cellular Networks with Rician Fading
OP_S = (exp(-k+(k./(1+(mean(bd)./((k+1).*mean(bd))))))) ./ (1+(mean(bd)./ ((k+1).*mean(bi).*r0)));

beta_der1 = (B./log(2)).*(OP_S./(1+abs(OP))); % derivation eq 9 , 15
beta_der11 =beta_der1;
% bb = (B_RFC(1:D,1:D).*OP_star)./(log(2).*(1+abs(outage_probability)))
%%
% tic;
for rr1=delta:alpha:P_dd(1)+alpha+alpha %1
    r1=1;
    if ((P_dd(r1)-alpha < P_max_D && P_dd(r1)-alpha > 0 )|| P_dd(r1)-alpha > 0)% upper bound and lower bound
        aaa1(ii,1)=((sum(P_dd)-alpha));
        ii=ii+1;
        P_dd(r1) = P_dd(r1)-alpha; % adjustment
        % Derivation
        % outage probability
        cd = abs(P_dd(r1).*S_D.*F_D);
        ci = abs(P_max_C.*S_CD.*F_CD);
        s0 = 0.003; %5 db 0r 0.001
        OP1 =(exp(-k+(k./(1+((mean(cd))./((k+1).*mean(cd))))))) ./ (1+((mean(cd))./ ((k+1).*mean(ci).*s0))); % eq 8
        % outage probability_Star
        dd = S_D.*F_D;
        di = abs(P_dd(r1).*S_CD.*F_CD);
        r0 = 0.003; % 5 db = 0.003w, Joint Power and Channel Allocation for D2D Underlaying Cellular Networks with Rician Fading
        OP_S1 = (exp(-k+(k./(1+(mean(dd)./((k+1).*mean(dd))))))) ./ (1+(mean(dd)./ ((k+1).*mean(di).*r0)));
        % Derivation
        beta_der1(r1) = (B./log(2)).*(OP_S1(r1)./(1+abs(OP1(r1)))); % derivation eq 9 , 15
    else
        beta_der1(r1) = -Inf;
    end
    for rr2=delta:alpha:P_dd(2)+alpha+alpha%2
        r2=2;
        if ((P_dd(r2)-alpha < P_max_D && P_dd(r2)-alpha > 0 )|| P_dd(r2)-alpha > 0)
            aaa1(ii,1)=((sum(P_dd)-alpha));
            ii=ii+1;
            P_dd(r2) = P_dd(r2)-alpha; % adjustment
            % Derivation
            % outage probability
            cd = abs(P_dd(r2).*S_D.*F_D);
            ci = abs(P_max_C.*S_CD.*F_CD);
            s0 = 0.003; %5 db 0r 0.001
            OP2 =(exp(-k+(k./(1+((mean(cd))./((k+1).*mean(cd))))))) ./ (1+((mean(cd))./ ((k+1).*mean(ci).*s0))); % eq 8
            % outage probability_Star
            dd = S_D.*F_D;
            di = abs(P_dd(r2).*S_CD.*F_CD);
            r0 = 0.003; % 5 db = 0.003w, Joint Power and Channel Allocation for D2D Underlaying Cellular Networks with Rician Fading
            OP_S2 = (exp(-k+(k./(1+(mean(dd)./((k+1).*mean(dd))))))) ./ (1+(mean(dd)./ ((k+1).*mean(di).*r0)));
            % Derivation
            beta_der1(r2) = (B./log(2)).*(OP_S2(r2)./(1+abs(OP2(r2)))); % derivation eq 9 , 15
        else
            beta_der1(r2) = -Inf;
        end
        for rr3=delta:alpha:P_dd(3)+alpha+alpha%3
            r3=3;
            if ((P_dd(r3)-alpha < P_max_D && P_dd(r3)-alpha > 0 )|| P_dd(r3)-alpha > 0)
                aaa1(ii,1)=((sum(P_dd)-alpha));
                ii=ii+1;
                P_dd(r3) = P_dd(r3)-alpha; % adjustment
                % Derivation
                % outage probability
                cd = abs(P_dd(r3).*S_D.*F_D);
                ci = abs(P_max_C.*S_CD.*F_CD);
                s0 = 0.003; %5 db 0r 0.001
                OP3 =(exp(-k+(k./(1+((mean(cd))./((k+1).*mean(cd))))))) ./ (1+((mean(cd))./ ((k+1).*mean(ci).*s0))); % eq 8
                % outage probability_Star
                dd = S_D.*F_D;
                di = abs(P_dd(r3).*S_CD.*F_CD);
                r0 = 0.003; % 5 db = 0.003w, Joint Power and Channel Allocation for D2D Underlaying Cellular Networks with Rician Fading
                OP_S3 = (exp(-k+(k./(1+(mean(dd)./((k+1).*mean(dd))))))) ./ (1+(mean(dd)./ ((k+1).*mean(di).*r0)));
                % Derivation
                beta_der1(r3) = (B./log(2)).*(OP_S3(r3)./(1+abs(OP3(r3)))); % derivation eq 9 , 15
            else
                beta_der1(r3) = -Inf;
            end
            for rr4=delta:alpha:P_dd(4)+alpha+alpha%4
                r4=4;
                if ((P_dd(r4)-alpha < P_max_D && P_dd(r4)-alpha > 0 )|| P_dd(r4)-alpha > 0)
                    aaa1(ii,1)=((sum(P_dd)-alpha));
                    ii=ii+1;
                    P_dd(r4) = P_dd(r4)-alpha; % adjustment
                    % Derivation
                    % outage probability
                    cd = abs(P_dd(r4).*S_D.*F_D);
                    ci = abs(P_max_C.*S_CD.*F_CD);
                    s0 = 0.003; %5 db 0r 0.001
                    OP4 =(exp(-k+(k./(1+((mean(cd))./((k+1).*mean(cd))))))) ./ (1+((mean(cd))./ ((k+1).*mean(ci).*s0))); % eq 8
                    % outage probability_Star
                    dd = S_D.*F_D;
                    di = abs(P_dd(r4).*S_CD.*F_CD);
                    r0 = 0.003; % 5 db = 0.003w, Joint Power and Channel Allocation for D2D Underlaying Cellular Networks with Rician Fading
                    OP_S4 = (exp(-k+(k./(1+(mean(dd)./((k+1).*mean(dd))))))) ./ (1+(mean(dd)./ ((k+1).*mean(di).*r0)));
                    % Derivation
                    beta_der1(r4) = (B./log(2)).*(OP_S4(r4)./(1+abs(OP4(r4)))); % derivation eq 9 , 15
                else
                    beta_der1(r4) = -Inf;
                end
                for rr5=delta:alpha:P_dd(5)+alpha+alpha%5
                    r5=5;
                    if ((P_dd(r5)-alpha < P_max_D && P_dd(r5)-alpha > 0 )|| P_dd(r5)-alpha > 0)
                        aaa1(ii,1)=((sum(P_dd)-alpha));
                        ii=ii+1;
                        P_dd(r5) = P_dd(r5)-alpha; % adjustment
                        % Derivation
                        % outage probability
                        cd = abs(P_dd(r5).*S_D.*F_D);
                        ci = abs(P_max_C.*S_CD.*F_CD);
                        s0 = 0.003; %5 db 0r 0.001
                        OP5 =(exp(-k+(k./(1+((mean(cd))./((k+1).*mean(cd))))))) ./ (1+((mean(cd))./ ((k+1).*mean(ci).*s0))); % eq 8
                        % outage probability_Star
                        dd = S_D.*F_D;
                        di = abs(P_dd(r5).*S_CD.*F_CD);
                        r0 = 0.003; % 5 db = 0.003w, Joint Power and Channel Allocation for D2D Underlaying Cellular Networks with Rician Fading
                        OP_S5 = (exp(-k+(k./(1+(mean(dd)./((k+1).*mean(dd))))))) ./ (1+(mean(dd)./ ((k+1).*mean(di).*r0)));
                        % Derivation
                        beta_der1(r5) = (B./log(2)).*(OP_S5(r5)./(1+abs(OP5(r5)))); % derivation eq 9 , 15
                    else
                        beta_der1(r5) = -Inf;
                    end
                    for rr6=delta:alpha:P_dd(6)+alpha+alpha%6
                        r6=6;
                        if ((P_dd(r6)-alpha < P_max_D && P_dd(r6)-alpha > 0 )|| P_dd(r6)-alpha > 0)
                            aaa1(ii,1)=((sum(P_dd)-alpha));
                            ii=ii+1;
                            P_dd(r6) = P_dd(r6)-alpha; % adjustment
                            % Derivation
                            % outage probability
                            cd = abs(P_dd(r6).*S_D.*F_D);
                            ci = abs(P_max_C.*S_CD.*F_CD);
                            s0 = 0.003; %5 db 0r 0.001
                            OP6 =(exp(-k+(k./(1+((mean(cd))./((k+1).*mean(cd))))))) ./ (1+((mean(cd))./ ((k+1).*mean(ci).*s0))); % eq 8
                            % outage probability_Star
                            dd = S_D.*F_D;
                            di = abs(P_dd(r6).*S_CD.*F_CD);
                            r0 = 0.003; % 5 db = 0.003w, Joint Power and Channel Allocation for D2D Underlaying Cellular Networks with Rician Fading
                            OP_S6 = (exp(-k+(k./(1+(mean(dd)./((k+1).*mean(dd))))))) ./ (1+(mean(dd)./ ((k+1).*mean(di).*r0)));
                            % Derivation
                            beta_der1(r6) = (B./log(2)).*(OP_S6(r6)./(1+abs(OP6(r6)))); % derivation eq 9 , 15
                        else
                            beta_der1(r6) = -Inf;
                        end
                        for rr7=delta:alpha:P_dd(7)+alpha+alpha%7
                            r7=7;
                            if ((P_dd(r7)-alpha < P_max_D && P_dd(r7)-alpha > 0 )|| P_dd(r7)-alpha > 0)
                                aaa1(ii,1)=((sum(P_dd)-alpha));
                                ii=ii+1;
                                P_dd(r7) = P_dd(r7)-alpha; % adjustment
                                % Derivation
                                % outage probability
                                cd = abs(P_dd(r7).*S_D.*F_D);
                                ci = abs(P_max_C.*S_CD.*F_CD);
                                s0 = 0.003; %5 db 0r 0.001
                                OP7 =(exp(-k+(k./(1+((mean(cd))./((k+1).*mean(cd))))))) ./ (1+((mean(cd))./ ((k+1).*mean(ci).*s0))); % eq 8
                                % outage probability_Star
                                dd = S_D.*F_D;
                                di = abs(P_dd(r7).*S_CD.*F_CD);
                                r0 = 0.003; % 5 db = 0.003w, Joint Power and Channel Allocation for D2D Underlaying Cellular Networks with Rician Fading
                                OP_S7 = (exp(-k+(k./(1+(mean(dd)./((k+1).*mean(dd))))))) ./ (1+(mean(dd)./ ((k+1).*mean(di).*r0)));
                                % Derivation
                                beta_der1(r7) = (B./log(2)).*(OP_S7(r7)./(1+abs(OP7(r7)))); % derivation eq 9 , 15
                            else
                                beta_der1(r7) = -Inf;
                            end
                            for r=1:D % find
                                while(((P_dd11(r))-alpha)>5) % adjustment
                                    if ((P_dd11(r)-alpha < P_max_D && P_dd11(r)-alpha > 0 )|| P_dd11(r)-alpha > 0 &&beta_der11(r)>0)
                                        P_dd11(r) = P_dd11(r)-alpha; % adjustment
                                        % Derivation
                                        % outage probability
                                        cd = abs(P_dd11(r).*S_D.*F_D);
                                        ci = abs(P_max_C.*S_CD.*F_CD);
                                        s0 = 0.003; %5 db 0r 0.001
                                        OP11 =(exp(-k+(k./(1+((mean(cd))./((k+1).*mean(cd))))))) ./ (1+((mean(cd))./ ((k+1).*mean(ci).*s0))); % eq 8
                                        % outage probability_Star
                                        dd = S_D.*F_D;
                                        di = abs(P_dd11(r).*S_CD.*F_CD);
                                        r0 = 0.003; % 5 db = 0.003w, Joint Power and Channel Allocation for D2D Underlaying Cellular Networks with Rician Fading
                                        OP_S11 = (exp(-k+(k./(1+(mean(dd)./((k+1).*mean(dd))))))) ./ (1+(mean(dd)./ ((k+1).*mean(di).*r0)));
                                        % Derivation
                                        beta_der11(r) = (B./log(2)).*(OP_S11(r)./(1+abs(OP11(r)))); % derivation eq 9 , 15
                                    else
                                        beta_der11(r) = -Inf;
                                    end
                                end
                            end%F
                            for rr8=delta:alpha:P_dd(8)+alpha+alpha%8
                                r8=8;
                                if ((P_dd(r8)-alpha < P_max_D && P_dd(r8)-alpha > 0 )|| P_dd(r8)-alpha > 0)
                                    aaa1(ii,1)=((sum(P_dd)-alpha));
                                    ii=ii+1;
                                    P_dd(r8) = P_dd(r8)-alpha; % adjustment
                                    % Derivation
                                    % outage probability
                                    cd = abs(P_dd(r8).*S_D.*F_D);
                                    ci = abs(P_max_C.*S_CD.*F_CD);
                                    s0 = 0.003; %5 db 0r 0.001
                                    OP8 =(exp(-k+(k./(1+((mean(cd))./((k+1).*mean(cd))))))) ./ (1+((mean(cd))./ ((k+1).*mean(ci).*s0))); % eq 8
                                    % outage probability_Star
                                    dd = S_D.*F_D;
                                    di = abs(P_dd(r8).*S_CD.*F_CD);
                                    r0 = 0.003; % 5 db = 0.003w, Joint Power and Channel Allocation for D2D Underlaying Cellular Networks with Rician Fading
                                    OP_S8 = (exp(-k+(k./(1+(mean(dd)./((k+1).*mean(dd))))))) ./ (1+(mean(dd)./ ((k+1).*mean(di).*r0)));
                                    % Derivation
                                    beta_der1(r8) = (B./log(2)).*(OP_S8(r8)./(1+abs(OP8(r8)))); % derivation eq 9 , 15
                                else
                                    beta_der1(r8) = -Inf;
                                end
                            end%r8
                        end%r7
                    end%r6
                end%r5
            end%r4
        end%r3
    end%r2
end%r1 
toc;

end
