# Supplementary material for: Optimizing power allocation for URLLC-D2D in 5G networks with Rician fading channel
Source: PeerJ Comput Sci. 2025 Feb 18;11:e2712. doi: 10.7717/peerj-cs.2712 (PMC11888938; doi:10.7717/peerj-cs.2712)
Supplement: Supplemental Information 1 [file peerj-cs-11-2712-s001.zip › D2D Matlab/channel_fading_D2D.m]

function CUEPL=channel_fading_D2D(Distance_km)
% Distance: km
std=10; % Standard deviation
CUEPL=148+40*log10(Distance_km)+normrnd(0,std);
