# Supplementary material for: Optimizing power allocation for URLLC-D2D in 5G networks with Rician fading channel
Source: PeerJ Comput Sci. 2025 Feb 18;11:e2712. doi: 10.7717/peerj-cs.2712 (PMC11888938; doi:10.7717/peerj-cs.2712)
Supplement: Supplemental Information 1 [file peerj-cs-11-2712-s001.zip › D2D Matlab/Cm.m]

function [C, probability] = Cm(P_max_C,S_CD,P_max_D,S_D,kk,F_D,F_CD,D)

sd = (P_max_D.*S_D.*F_D); % outage probability 
si = (P_max_C.*S_CD.*F_CD);
% si = si(1:D); 
s0 = 0.003; %5 db 0r 0.001 
% 
% g = @(x,U)(1-(exp(-kk+(kk./(1+((mean(sd).*x)./((kk+1).*mean(sd).*x)))))) ./ (1+((mean(sd).*x)./ ((kk+1).*mean(si).*s0))))./(1+x);
% u = sd;
% C = arrayfun( @(R)quad(g,0,10000,[],[],R),u);

probability =(exp(-kk+(kk./(1+((mean(sd))./((kk+1).*mean(sd))))))) ./ (1+((mean(sd))./ ((kk+1).*mean(si).*s0))); % eq 8
probability = abs(probability);
g = @(x,sd)(1-(exp(-kk+(kk./(1+((mean(sd).*x)./((kk+1).*mean(sd).*x)))))) ./ (1+((mean(sd).*x)./ ((kk+1).*mean(si).*s0.*x))))./(1+x); % eq 13
C = integral(@(x) g(x,sd),0,10000,'ArrayValued',true);


end
