# Supplementary material for: Optimizing power allocation for URLLC-D2D in 5G networks with Rician fading channel
Source: PeerJ Comput Sci. 2025 Feb 18;11:e2712. doi: 10.7717/peerj-cs.2712 (PMC11888938; doi:10.7717/peerj-cs.2712)
Supplement: Supplemental Information 1 [file peerj-cs-11-2712-s001.zip › D2D Matlab/create_random_location.m]

function [x,y] = create_random_location(R1,R2,num,cx,cy)
%create random location for D2D pairs

x = zeros(num,1);
y = zeros(num,1); 
i = 1;
while num>=i    
    x(i,1) = 2*R1*rand-R1+cx; 
    y(i,1) = 2*R1*rand-R1+cy;
    if (x(i)-cx)^2+(y(i)-cy)^2 < R1^2 
        if (x(i)-cx)^2+(y(i)-cy)^2 > R2^2
        i=i+1;
        end
    end 
end

end
