# Supplementary material for: Optimizing power allocation for URLLC-D2D in 5G networks with Rician fading channel
Source: PeerJ Comput Sci. 2025 Feb 18;11:e2712. doi: 10.7717/peerj-cs.2712 (PMC11888938; doi:10.7717/peerj-cs.2712)
Supplement: Supplemental Information 1 [file peerj-cs-11-2712-s001.zip › D2D Matlab/CVXTB.m]

function [cvx_tb] = CVXTB(C,D,TB,TB_max)
%CVX_TB Summary of this function goes here
%   Detailed explanation goes here
x = D;
y = C;
cvx_begin  
        variable cvx_tb(x,y)
        minimize ((TB.*cvx_tb(x,y)))
        subject to
        cvx_tb <= TB_max;
        cvx_tb >= 0;
cvx_end 

end
