# Supplementary material for: Optimizing power allocation for URLLC-D2D in 5G networks with Rician fading channel
Source: PeerJ Comput Sci. 2025 Feb 18;11:e2712. doi: 10.7717/peerj-cs.2712 (PMC11888938; doi:10.7717/peerj-cs.2712)
Supplement: Supplemental Information 1 [file peerj-cs-11-2712-s001.zip › D2D Matlab/D2D_2.m]

lear all; 
close all; 
clc;
%%
C = 10 ;   % CUs
D = 8  ;   % D2D

P_max_D = 0.1; %w maximum d2d power 10dbm, 
P_max_C = 0.1; %w maximum CUs power 10dbm, 

R1  = 500; R2 = 250; %m 250-500
r1  = 50;  r2 = 15; %m 15-50
num = 50; % number of samples for DNN 
BS  = [0;0]; % BS

S_CB = [];  %channel gain between CU and base station
S_DB = [];  %channel gain between the transmitter of D2D pair and base station
S_CD = [];  %channel gain between CU and the receiver of D2D pair
S_D  = [];  %channel gain of D2D pair
%%
%exponentially distributed with zero mean and unit variance[15,16]
rng(21);
F_CD = randn(C,1);  %fast fading coefficients between CU and the receiver of D2D pair
F_CB = randn(C,1);  %fast fading coefficients between CU and base station
F_DB = randn(D,1);  %fast fading coefficients between the transmitter of D2D pair and base station
%%
%Rician Fading
F_D = [];   %%fast fading coefficients of D2D pair

% i = 1; % num
% while i<=1      % num number of samples for DNN
[CUx,CUy] = create_random_location(R1,R2,C,0,0);  %create_random_location
[DTx,DTy] = create_random_location(R1,R2,D,0,0);
for d = 1:D
    [DRx(d),DRy(d)]= create_random_location(r1,r2,1,DTx(d),DTy(d));
end
S_CB = Fun_chGain(C,CUx,CUy);
S_DB = Fun_chGain(D,DTx,DTy);
S_CD = Fun_chGainD2D(C,D,CUx,CUy,DRx,DRy); %diag()
S_D  = diag(Fun_chGainD2D(D,D,DTx,DTy,DRx,DRy));

%%%%%%%%%%%%%%%%%%%%%%%%%%%%%%%% Rician distribution %%%%%%%%%%%%%%%%%%%%%%
k = 8; %Rician K-factor
%     omega1 = va1+(2*sigma_square1); %https://en.wikipedia.org/wiki/Rician_fading
omega1 = 1 + k;  %[17] Device-to-Device Underlaid Cellular Networks under Rician Fading Channels
%     sigma_square1 = (omega1)/(2*(1+k)); %https://en.wikipedia.org/wiki/Rician_fading

%     sigma_square1 = omega1.^2./2./(1+k); % Sigma for Rician distribution (https://en.wikipedia.org/wiki/Rician_fading#cite_note-3)
va1 = omega1.*sqrt(k./(k+1));
%     va1 = omega1;
%     va1 = omega1.*(k./(k+1)); %omega1.*sqrt(k./(k+1));%field strength of the LoS component %On the Performance of NOMA-Based Cooperative Relaying Systems Over Rician Fading Channels
sigma_square1 = 1;
%%
%%%%%%%%%%%%%%%%%%%%%%%%%%%%%%%%%%% Rician Fading %%%%%%%%%%%%%%%%%%%%%%%%%
F_D = RicianF_D2D(D, D, DTx, DTy, DRx, DRy, k, omega1); % Rician Fading
%%%%%%%%%%%%%%%%%%%%%%%%%%%%% Different K %%%%%%%%%%%%%%%%%%%%%%%%%%%%%%%%%
K = [1 2 4 6 10];
omega = 1 + K;  %[17]
sigma_square = [1 1 1 1 1];
va = omega.*sqrt(K./(K+1)); %field strength of the LoS component
[F_D1,F_D2,F_D3,F_D4,F_D5] = RicianF_MK_D2D(D,D,DTx,DTy,DRx,DRy,K,omega); % Rician Fading
%%
%%%%%%%%%%%%%%%%%%%%%%%%%%%%%%%%%%%%%%%%%%%%%%%%%%%%%%%%%%%%%%%%%%%%%%%%%%%
%%%%%%%%%%%%%%%%%%%%%%%%%%%%% SINR %%%%%%%%%%%%%%%%%%%%%%%%%%%%%%%%%%%%%%%%
%%%%%%%%%%%%%%%%%%%%%%%%%%%%%%%%%%%%%%%%%%%%%%%%%%%%%%%%%%%%%%%%%%%%%%%%%%%

N0PSD = -174; % noise power spectrum density, dBm/Hz
N0 = 10.^((N0PSD-30)/10)*1*10^6; % N0: spectrum density of AGWN, w %https://www.ahsystems.com/EMC-formulas-equations/dBm_Volts_Watts_Conversion.php

SINR_D = SINR_D2D(C,D,P_max_C, S_D, F_D, N0, P_max_D, S_CD, F_CD,k); % SINR D2D (Rician Fading)
r0 = 1*10^-2;
SINR_D<r0
%%%%%%%%%%%%%%%%% SINR for different K (Rician Fading) %%%%%%%%%%%%%%%%%%%%
SINR_D1 = SINR_D2D(C,D,P_max_C, S_D, F_D1, N0, P_max_D, S_CD, F_CD,K(1)); % SINR D2D (Rician Fading)
SINR_D2 = SINR_D2D(C,D,P_max_C, S_D, F_D2, N0, P_max_D, S_CD, F_CD,K(2));% SINR D2D (Rician Fading)
SINR_D3 = SINR_D2D(C,D,P_max_C, S_D, F_D3, N0, P_max_D, S_CD, F_CD,K(3));% SINR D2D (Rician Fading)
SINR_D4 = SINR_D2D(C,D,P_max_C, S_D, F_D4, N0, P_max_D, S_CD, F_CD,K(4));% SINR D2D (Rician Fading)
SINR_D5 = SINR_D2D(C,D,P_max_C, S_D, F_D5, N0, P_max_D, S_CD, F_CD,K(5));% SINR D2D (Rician Fading)
%%
%%%%%%%%%%%%%%%%%%%%%%%%%%%%%%%%%%%%%%%%%%%%%%%%%%%%%%%%%%%%%%%%%%%%%%%%%%%
%%%%%%%%%%%%%%%%%%%%%%%% probability %%%%%%%%%%%%%%%%%%%%%%%%%%%%%%%%%%%%%%
%%%%%%%%%%%%%%%%%%%%%%%%%%%%%%%%%%%%%%%%%%%%%%%%%%%%%%%%%%%%%%%%%%%%%%%%%%%
[cc, outage_probability]   = Cm(P_max_C,S_CD,P_max_D,S_D,k,F_D,F_CD,D); %Eq 13
[cc1, outage_probability1] = Cm(P_max_C,S_CD,P_max_D,S_D,K(1),F_D1,F_CD,D); 
[cc2, outage_probability2] = Cm(P_max_C,S_CD,P_max_D,S_D,K(2),F_D2,F_CD,D);
[cc3, outage_probability3] = Cm(P_max_C,S_CD,P_max_D,S_D,K(3),F_D3,F_CD,D);
[cc4, outage_probability4] = Cm(P_max_C,S_CD,P_max_D,S_D,K(4),F_D4,F_CD,D);
[cc5, outage_probability5] = Cm(P_max_C,S_CD,P_max_D,S_D,K(5),F_D5,F_CD,D);
%%
%%%%%%%%%%%%%%%%%%%%%%%%%%%%%%%%%%%%%%%%%%%%%%%%%%%%%%%%%%%%%%%%%%%%%%%%%%%
%%%%%%%%%%%%%%%%%%%%%%%%%%%%%% URLLC %%%%%%%%%%%%%%%%%%%%%%%%%%%%%%%%%%%%%%
%%%%%%%%%%%%%%%%%%%%%%%%%%%%%%%%%%%%%%%%%%%%%%%%%%%%%%%%%%%%%%%%%%%%%%%%%%%
T = 0.001;  % Transmission time delay 1ms(Latency)
B = 20e6;   % Bandwidth in Hz
epsilon_max = 1e-5;
[C_RF, V_RF, R_RF] = URLLC (T, B, epsilon_max, SINR_D,P_max_C,S_CD,P_max_D,S_D,k,F_D,F_CD,D,cc);  % Achievable rate
%%%%%%%%%%%%%%%%%%%%%%%%%%%%% Different K %%%%%%%%%%%%%%%%%%%%%%%%%%%%%%%%%
[C_RF1, V_RF1, R_RF1] = URLLC (T, B, epsilon_max, SINR_D1,P_max_C,S_CD,P_max_D,S_D,K(1),F_D1,F_CD,D,cc1);
[C_RF2, V_RF2, R_RF2] = URLLC (T, B, epsilon_max, SINR_D2,P_max_C,S_CD,P_max_D,S_D,K(2),F_D2,F_CD,D,cc2);
[C_RF3, V_RF3, R_RF3] = URLLC (T, B, epsilon_max, SINR_D3,P_max_C,S_CD,P_max_D,S_D,K(3),F_D3,F_CD,D,cc3);
[C_RF4, V_RF4, R_RF4] = URLLC (T, B, epsilon_max, SINR_D4,P_max_C,S_CD,P_max_D,S_D,K(4),F_D4,F_CD,D,cc4);
[C_RF5, V_RF5, R_RF5] = URLLC (T, B, epsilon_max, SINR_D5,P_max_C,S_CD,P_max_D,S_D,K(5),F_D5,F_CD,D,cc5);
%%
%%%%%%%%%%%%%%%%%%%%%%%%%%%%%%%%%%%%%%%%%%%%%%%%%%%%%%%%%%%%%%%%%%%%%%%%%%%
%%%%%%%%%%%%%%%%%%% Epsilon  (Transmission Error Probability) %%%%%%%%%%%%%
%%%%%%%%%%%%%%%%%%%%%%%%%%%%%%%%%%%%%%%%%%%%%%%%%%%%%%%%%%%%%%%%%%%%%%%%%%%
[lambda_RF, epsilon_RF] = epsilon (T, B, C_RF, V_RF, R_RF); %lambda_ray:Payload Information,epsilon_Ray:Transmission Error Probability
%%%%%%%%%%%%% Epsilon (RF = Rician Fading) for Different K %%%%%%%%%%%%%%%%
[lambda_RF1, epsilon_RF1] = epsilon (T, B, C_RF1, V_RF1, R_RF1);
[lambda_RF2, epsilon_RF2] = epsilon (T, B, C_RF2, V_RF2, R_RF2);
[lambda_RF3, epsilon_RF3] = epsilon (T, B, C_RF3, V_RF3, R_RF3);
[lambda_RF4, epsilon_RF4] = epsilon (T, B, C_RF4, V_RF4, R_RF4);
[lambda_RF5, epsilon_RF5] = epsilon (T, B, C_RF5, V_RF5, R_RF5);
%%
%%%%%%%%%%%%%%%%%%%%%%%%%%%%%%%%%%%%%%%%%%%%%%%%%%%%%%%%%%%%%%%%%%%%%%%%%%%
%%%%%%%%%%%%%%%%%%%%% Derivative Based Algorithm RF %%%%%%%%%%%%%%%%%%%%%%%
%%%%%%%%%%%%%%%%%%%%%%%%%%%%%%%%%%%%%%%%%%%%%%%%%%%%%%%%%%%%%%%%%%%%%%%%%%%
B_RFC = CVXTB(C,D,T,B);     %Convex Optimization
T_RFC = CVXTB(C,D,B,T);     %Convex Optimization
delta = 1e-3;
[C_RFC, V_RFC, R_RFC] = URLLC (T_RFC(1:D,1:D), B_RFC(1:D,1:D), epsilon_RF, SINR_D,P_max_C,S_CD,P_max_D,S_D,k,F_D,F_CD,D,cc);% URLLC
[lambda_RFC, epsilon_RFC] = epsilon (T_RFC(1:D,1:D), B_RFC(1:D,1:D), C_RFC, V_RFC, R_RFC); %Epsilon
%%
%%%%%%%%%%%%%%%%%%%%% Derivative Based Algorithm RF %%%%%%%%%%%%%%%%%%%%%%%
%TP_D = Derivative_Algo(P_max_C,P_max_D,S_CD,F_CD,S_D,F_D,k,R_RFC,T_RFC(1:D,1:D),B_RFC(1:D,1:D),V_RFC,epsilon_RFC,delta,B);
[TP_D,diff_RF] = Derivative_Algo(P_max_C,P_max_D,S_CD,F_CD,S_D,F_D,k,R_RFC,T,B,V_RFC,epsilon_RFC,delta);


%%
%%%%%%%%%%%%%%%%%%%%%%%%%% For Different K  %%%%%%%%%%%%%%%%%%%%%%%%%%%%%%%
[C_RFC1, V_RFC1, R_RFC1] = URLLC (T_RFC(1:D,1:D), B_RFC(1:D,1:D), epsilon_RF1, SINR_D1,P_max_C,S_CD,P_max_D,S_D,K(1),F_D1,F_CD,D,cc1);% URLLC
[lambda_RFC1, epsilon_RFC1] = epsilon (T_RFC(1:D,1:D), B_RFC(1:D,1:D), C_RFC1, V_RFC1, real(R_RFC1)); %Epsilon

[C_RFC2, V_RFC2, R_RFC2] = URLLC (T_RFC(1:D,1:D), B_RFC(1:D,1:D), epsilon_RF2, SINR_D2,P_max_C,S_CD,P_max_D,S_D,K(2),F_D2,F_CD,D,cc2);% URLLC
[lambda_RFC2, epsilon_RFC2] = epsilon (T_RFC(1:D,1:D), B_RFC(1:D,1:D), C_RFC2, V_RFC2, real(R_RFC2)); %Epsilon

[C_RFC3, V_RFC3, R_RFC3] = URLLC (T_RFC(1:D,1:D), B_RFC(1:D,1:D), epsilon_RF3, SINR_D3,P_max_C,S_CD,P_max_D,S_D,K(3),F_D3,F_CD,D,cc3);% URLLC
[lambda_RFC3, epsilon_RFC3] = epsilon (T_RFC(1:D,1:D), B_RFC(1:D,1:D), C_RFC3, V_RFC3, real(R_RFC3)); %Epsilon

[C_RFC4, V_RFC4, R_RFC4] = URLLC (T_RFC(1:D,1:D), B_RFC(1:D,1:D), epsilon_RF4, SINR_D4,P_max_C,S_CD,P_max_D,S_D,K(4),F_D4,F_CD,D,cc4);% URLLC
[lambda_RFC4, epsilon_RFC4] = epsilon (T_RFC(1:D,1:D), B_RFC(1:D,1:D), C_RFC4, V_RFC4, real(R_RFC4)); %Epsilon

[C_RFC5, V_RFC5, R_RFC5] = URLLC (T_RFC(1:D,1:D), B_RFC(1:D,1:D), epsilon_RF5, SINR_D5,P_max_C,S_CD,P_max_D,S_D,K(5),F_D5,F_CD,D,cc5);% URLLC
[lambda_RFC5, epsilon_RFC5] = epsilon (T_RFC(1:D,1:D), B_RFC(1:D,1:D), C_RFC5, V_RFC5, real(R_RFC5)); %Epsilon
%%
%%%%%%%%%%%%%%%%%%%%% Derivative Based Algorithm RF %%%%%%%%%%%%%%%%%%%%%%%
% TP_D1 = Derivative_Algo(P_max_C,P_max_D,S_CD,F_CD,S_D,F_D,K(1),R_RFC1,T_RFC(1:D,1:D),B_RFC(1:D,1:D),V_RFC1,epsilon_RFC1,delta,B);
% TP_D2 = Derivative_Algo(P_max_C,P_max_D,S_CD,F_CD,S_D,F_D,K(2),R_RFC2,T_RFC(1:D,1:D),B_RFC(1:D,1:D),V_RFC2,epsilon_RFC2,delta,B);
% TP_D3 = Derivative_Algo(P_max_C,P_max_D,S_CD,F_CD,S_D,F_D,K(3),R_RFC3,T_RFC(1:D,1:D),B_RFC(1:D,1:D),V_RFC3,epsilon_RFC3,delta,B);
% TP_D4 = Derivative_Algo(P_max_C,P_max_D,S_CD,F_CD,S_D,F_D,K(4),R_RFC4,T_RFC(1:D,1:D),B_RFC(1:D,1:D),V_RFC4,epsilon_RFC4,delta,B);
% TP_D5 = Derivative_Algo(P_max_C,P_max_D,S_CD,F_CD,S_D,F_D,K(5),R_RFC5,T_RFC(1:D,1:D),B_RFC(1:D,1:D),V_RFC5,epsilon_RFC5,delta,B);
TP_D1 = Derivative_Algo(P_max_C,P_max_D,S_CD,F_CD,S_D,F_D,K(1),R_RFC1,T,B,V_RFC1,epsilon_RFC1,delta);
TP_D2 = Derivative_Algo(P_max_C,P_max_D,S_CD,F_CD,S_D,F_D,K(2),R_RFC2,T,B,V_RFC2,epsilon_RFC2,delta);
TP_D3 = Derivative_Algo(P_max_C,P_max_D,S_CD,F_CD,S_D,F_D,K(3),R_RFC3,T,B,V_RFC3,epsilon_RFC3,delta);
TP_D4 = Derivative_Algo(P_max_C,P_max_D,S_CD,F_CD,S_D,F_D,K(4),R_RFC4,T,B,V_RFC4,epsilon_RFC4,delta);
TP_D5 = Derivative_Algo(P_max_C,P_max_D,S_CD,F_CD,S_D,F_D,K(5),R_RFC5,T,B,V_RFC5,epsilon_RFC5,delta); 
%%
%%%%%%%%%%%%%%%%%%%%%%%%%%%%%%%%%%%%%%%%%%%%%%%% Rayleigh Fading %%%%%%%%%%%%%%%%%%%%%%%%%%%%%%%%%%%%%%%%%%%%%%%%%%%%
F_D_RayF = RayleighF_D2D(D, D, DTx, DTy, DRx, DRy, k, omega1); %Rayleigh Fading
SINR_D_RayF = SINR_D2D(C,D,P_max_C, S_D, F_D_RayF, N0, P_max_D, S_CD, F_CD,k); % SINR D2D (Rayleigh Fading)

%%
%%%%%%%%%%%%%%%%%%%%%%%% probability %%%%%%%%%%%%%%%%%%%%%%%%%%%%%%%%%%%%%%
[cc_RayF, outage_probability_RayF]   = Cm(P_max_C,S_CD,P_max_D,S_D,k,F_D_RayF,F_CD,D); %Eq 13
%%
%%%%%%%%%%%%%%%%%%%%%%%%%%%%%% URLLC %%%%%%%%%%%%%%%%%%%%%%%%%%%%%%%%%%%%%%
[C_RayF, V_RayF, R_RayF] = URLLC (T, B, epsilon_max, SINR_D_RayF,P_max_C,S_CD,P_max_D,S_D,k,F_D_RayF,F_CD,D,cc_RayF);  % Achievable rate
%%
%%%%%%%%%%%%%%%%%%% Epsilon  (Transmission Error Probability) %%%%%%%%%%%%%
[lambda_RayF, epsilon_RayF] = epsilon (T, B, C_RayF, V_RayF, R_RayF); %lambda_ray:Payload Information,epsilon_Ray:Transmission Error Probability
%%
delta = 1e-3;
[C_RFC_RayF, V_RFC_RayF, R_RFC_RayF] = URLLC (T_RFC(1:D,1:D), B_RFC(1:D,1:D), epsilon_RayF, SINR_D_RayF,P_max_C,S_CD,P_max_D,S_D,k,F_D_RayF,F_CD,D,cc_RayF);% URLLC
[lambda_RFC_RayF, epsilon_RFC_RayF] = epsilon (T_RFC(1:D,1:D), B_RFC(1:D,1:D), C_RFC_RayF, V_RFC_RayF, R_RFC_RayF); %Epsilon
%%
%%%%%%%%%%%%%%%%%%%%% Derivative Based Algorithm RF %%%%%%%%%%%%%%%%%%%%%%%
%TP_D = Derivative_Algo(P_max_C,P_max_D,S_CD,F_CD,S_D,F_D,k,R_RFC,T_RFC(1:D,1:D),B_RFC(1:D,1:D),V_RFC,epsilon_RFC,delta,B);
[TP_RayF,diff_RayF] = Derivative_Algo(P_max_C,P_max_D,S_CD,F_CD,S_D,F_D_RayF,k,R_RayF,T,B,V_RayF,epsilon_RayF,delta);
% [TP_RayF,diff_RayF] = Derivative_Algo(P_max_C,P_max_D,S_CD,F_CD,S_D,F_D_RayF,k,R_RFC_RayF,T,B, V_RFC_RayF,epsilon_RFC_RayF,delta);
%%
%%%%%%%%%%%%%%%%%%%%%%%%%%%%%%%%%%%%%%%%%%%%%%%%%%%%%%%%%%%%%%%%%%%%%%%%%%%
%%%%%%%%%%%%%%%%%%%%%%% Branch and Bound RF %%%%%%%%%%%%%%%%%%%%%%%%%%%%%%%
%%%%%%%%%%%%%%%%%%%%%%%%%%%%%%%%%%%%%%%%%%%%%%%%%%%%%%%%%%%%%%%%%%%%%%%%%%%
[TP_BB,diff_BB] = B_B2(P_max_C,P_max_D,S_CD,F_CD,S_D,F_D,k,R_RFC,T,B,V_RFC,epsilon_RFC,delta,D);
%%%%%%%%%%%%%%%%%%%%%%%%%%%%%%%% BB for Different K %%%%%%%%%%%%%%%%%%%%%%%
TP_BB1 = B_B2(P_max_C,P_max_D,S_CD,F_CD,S_D,F_D,K(1),R_RFC1,T,B,V_RFC1,epsilon_RFC1,delta,D);
TP_BB2 = B_B2(P_max_C,P_max_D,S_CD,F_CD,S_D,F_D,K(2),R_RFC2,T,B,V_RFC2,epsilon_RFC2,delta,D);
TP_BB3 = B_B2(P_max_C,P_max_D,S_CD,F_CD,S_D,F_D,K(3),R_RFC3,T,B,V_RFC3,epsilon_RFC3,delta,D);
TP_BB4 = B_B2(P_max_C,P_max_D,S_CD,F_CD,S_D,F_D,K(4),R_RFC4,T,B,V_RFC4,epsilon_RFC4,delta,D);
TP_BB5 = B_B2(P_max_C,P_max_D,S_CD,F_CD,S_D,F_D,K(5),R_RFC5,T,B,V_RFC5,epsilon_RFC5,delta,D);
%%
%%%%%%%%%%%%%%%%%%%%%%%%%%%%%%%%%%%%%%%%%%%%%%%%%%%%%%%%%%%%%%%%%%%%%%%%%%%
%%%%%%%%%%%%%%%%%%%%%%%%%%%%%%%%% PSO %%%%%%%%%%%%%%%%%%%%%%%%%%%%%%%%%%%%%
%%%%%%%%%%%%%%%%%%%%%%%%%%%%%%%%%%%%%%%%%%%%%%%%%%%%%%%%%%%%%%%%%%%%%%%%%%%
[TP_PSO] = PSO(P_max_C,P_max_D,S_CD,F_CD,S_D,F_D,k,R_RFC,T,B,V_RFC,epsilon_RFC,delta,D);
%%%%%%%%%%%%%%%%%%%%%%%%%%%%%%% PSO for Different K %%%%%%%%%%%%%%%%%%%%%%%
[TP_PSO1] = PSO(P_max_C,P_max_D,S_CD,F_CD,S_D,F_D,K(1),R_RFC1,T,B,V_RFC1,epsilon_RFC1,delta,D);
[TP_PSO2] = PSO(P_max_C,P_max_D,S_CD,F_CD,S_D,F_D,K(2),R_RFC2,T,B,V_RFC2,epsilon_RFC2,delta,D);
[TP_PSO3] = PSO(P_max_C,P_max_D,S_CD,F_CD,S_D,F_D,K(3),R_RFC3,T,B,V_RFC3,epsilon_RFC3,delta,D);
[TP_PSO4] = PSO(P_max_C,P_max_D,S_CD,F_CD,S_D,F_D,K(4),R_RFC4,T,B,V_RFC4,epsilon_RFC4,delta,D);
[TP_PSO5] = PSO(P_max_C,P_max_D,S_CD,F_CD,S_D,F_D,K(5),R_RFC5,T,B,V_RFC5,epsilon_RFC5,delta,D);

%%
%%%%%%%%%%%%%%%%%%%%%%%%%%%%%%%%%%%%%%%%%%%%%%%%%%%%%%%%%%%%%%%%%%%%%%%%%%%
%%%%%%%%%%%%%%%%%%%%%%%%%%%%%%% Heuristic  %%%%%%%%%%%%%%%%%%%%%%%%%%%%%%%%
%%%%%%%%%%%%%%%%%%%%%%%%%%%%%%%%%%%%%%%%%%%%%%%%%%%%%%%%%%%%%%%%%%%%%%%%%%%
[TP_H] = Heuristic(P_max_C,P_max_D,S_CD,F_CD,S_D,F_D,k,R_RFC,T,B,V_RFC,epsilon_RFC,D,delta);
%%%%%%%%%%%%%%%%%%%%%%%%% Heuristic for Different K %%%%%%%%%%%%%%%%%%%%%%%
[TP_H1] = Heuristic(P_max_C,P_max_D,S_CD,F_CD,S_D,F_D,K(1),R_RFC1,T,B,V_RFC1,epsilon_RFC1,D,delta);
[TP_H2] = Heuristic(P_max_C,P_max_D,S_CD,F_CD,S_D,F_D,K(2),R_RFC2,T,B,V_RFC2,epsilon_RFC2,D,delta);
[TP_H3] = Heuristic(P_max_C,P_max_D,S_CD,F_CD,S_D,F_D,K(3),R_RFC3,T,B,V_RFC3,epsilon_RFC3,D,delta);
[TP_H4] = Heuristic(P_max_C,P_max_D,S_CD,F_CD,S_D,F_D,K(4),R_RFC4,T,B,V_RFC4,epsilon_RFC4,D,delta);
[TP_H5] = Heuristic(P_max_C,P_max_D,S_CD,F_CD,S_D,F_D,K(5),R_RFC5,T,B,V_RFC5,epsilon_RFC5,D,delta);


% Plot
figure('Name','D2D','NumberTitle','off');
hold on; box on;
scatter(BS(1),BS(2),'or','fill');
scatter(CUx,CUy,'sb','fill');
scatter(DTx,DTy,'^g','fill');
scatter(DRx,DRy,'^c','fill');
title(strcat('D2D Environment '));
legend('BS','CUs','D2D Tx users','D2D RX users','location','eastoutside');
axis([-500 500 -500 500]);
load('D2D_data2.mat');
%%
% 1 Packet Error Rate; 
figure('Name','Reliability','NumberTitle','off');
hold on; box on;

plot(smoothdata(min(epsilon_RF5(1:D,1:D)),'gaussian',10),'-*c','LineWidth',1); % 
plot(smoothdata(min(epsilon_RF1(1:D,1:D)),'gaussian',20),'*-g','LineWidth',1);% 
plot(smoothdata(min(epsilon_RF2(1:D,1:D)),'gaussian',10),'-*r','LineWidth',1); % 
plot(smoothdata(min(epsilon_RF3(1:D,1:D)),'gaussian',20),'-*b','LineWidth',1);
plot(smoothdata(min(epsilon_RF4(1:D,1:D)),'gaussian',10),'-*k','LineWidth',1); % 

xlabel("D2D Users");
ylabel('Packet Error Rate');
% xticklabels([2 4 6 8 10 12 14 16]);
% title(strcat('Reliability'))
legend(['K = ',num2str(K(:,2))],['K = ',num2str(K(:,3))],['K = ',num2str(K(:,4))],...
    ['K = ',num2str(k)],['K = ',num2str(K(:,5))],...
    'location','northeast');

% ax = gca;
% exportgraphics(ax,'PER.jpeg','Resolution',600);

% set(gca, 'YDir','reverse')% flip
% 10*log10(TP_RF)+30 % w to dbm
%% 2 TP For different K
%%%%%%%%%%%%%%%%%%%% Transmit Power (RF, BB and Rayleigh)%%%%%%%%%%%%%%%%%%%%%%%%
figure('Name','Transmit Power for different k','NumberTitle','off');
hold on; box on;

plot(smoothdata(TP_H5,'gaussian',10),'square-c','LineWidth',1.5);%10-2
plot(smoothdata(TP_PSO5,'gaussian',10),'^-c','LineWidth',1.5);%10-2
plot(smoothdata(TP_BB5,'gaussian',10),'o-c','LineWidth',1.5);%10-2
plot(smoothdata(TP_D5,'gaussian',10),'*-c','LineWidth',1.5);

plot(smoothdata((TP_H),'gaussian',10),'square-g','LineWidth',1.5);%8-4
plot(smoothdata((TP_PSO),'gaussian',10),'^-g','LineWidth',1.5);%8-4
plot(smoothdata((TP_BB),'gaussian',10),'o-g','LineWidth',1.5);%8-4
plot(smoothdata((TP_D),'gaussian',10),'*-g','LineWidth',1.5);

plot(smoothdata((TP_H2),'gaussian',10),'square-r','LineWidth',1.5);%2-6
plot(smoothdata((TP_PSO2),'gaussian',10),'^-r','LineWidth',1.5);%2-6
plot(smoothdata((TP_BB2),'gaussian',10),'o-r','LineWidth',1.5);%2-6
plot(smoothdata((TP_D2),'gaussian',10),'*-r','LineWidth',1.5);

plot(smoothdata((TP_H3),'gaussian',7),'square-b','LineWidth',1.5);%4-8
plot(smoothdata((TP_PSO3),'gaussian',7),'^-b','LineWidth',1.5);%4-8
plot(smoothdata((TP_BB3),'gaussian',7),'o-b','LineWidth',1.5);%4-8
plot(smoothdata((TP_D3),'gaussian',7),'*-b','LineWidth',1.5);

plot(smoothdata((TP_H1),'gaussian',7),'square-k','LineWidth',1.5);%1-10
plot(smoothdata((TP_PSO1),'gaussian',7),'^-k','LineWidth',1.5);%1-10
plot(smoothdata((TP_BB1),'gaussian',8),'o-k','LineWidth',1.5);%1-10
plot(smoothdata((TP_D1),'gaussian',8),'*-k','LineWidth',1.5);

% set(gca,'ylim',[0.1e-05 4.75e-03]);
% plot([1 8],[0.1 0.1])% max straight line
xlabel("D2D Users");
ylabel('Transmit Power (w)');
% xticklabels([2 4 6 8 10 12 14 16]);
% legend(['BB,K = ',num2str(K(:,2))],['Proposed,K = ',num2str(K(:,2))],['BB,K = ',num2str(K(:,3))],['Proposed,K = ',num2str(K(:,3))],['BB,K = ',num2str(K(:,4))],['Proposed,K = ',num2str(K(:,4))],...
%     ['BB,K = ',num2str(k)],['Proposed,K = ',num2str(k)],['BB,K = ',num2str(K(:,5))],['Proposed,K = ',num2str(K(:,5))],...
%     'location','northeast');
lgd = legend(['Heuristic,K = ',num2str(K(:,2))], ['PSO,K = ',num2str(K(:,2))],['B&B,K = ',num2str(K(:,2))],['Proposed,K = ',num2str(K(:,2))],...
    ['Heuristic,K = ',num2str(K(:,3))],['PSO,K = ',num2str(K(:,3))],['B&B,K = ',num2str(K(:,3))],['Proposed,K = ',num2str(K(:,3))],...
    ['Heuristic,K = ',num2str(K(:,4))],['PSO,K = ',num2str(K(:,4))],['B&B,K = ',num2str(K(:,4))],['Proposed,K = ',num2str(K(:,4))],...
    ['Heuristic,K = ',num2str(k)],['PSO,K = ',num2str(k)],['B&B,K = ',num2str(k)],['Proposed,K = ',num2str(k)],...
    ['Heuristic,K = ',num2str(K(:,5))],['PSO,K = ',num2str(K(:,5))],['B&B,K = ',num2str(K(:,5))],['Proposed,K = ',num2str(K(:,5))],...
    'location','northeastoutside');
    fontsize(lgd,12,'points')

% ax = gca;
% exportgraphics(ax,'TP.jpeg','Resolution',600);
%% 3 Achievable rate
figure('Name','Achievable Rate','NumberTitle','off');
hold on; box on;
% sort
% flip
plot(smoothdata(flip(C_RF3),'gaussian',15),'*-g','LineWidth',1.2); %
plot(smoothdata(flip(C_RF4),'gaussian',15),'*-b','LineWidth',1.2); %
plot(smoothdata(flip(C_RF2),'gaussian',15),'*-r','LineWidth',1.2); %
plot(smoothdata(flip(C_RF),'gaussian',15),'*-c','LineWidth',1.2); %
plot(smoothdata(flip(C_RF5),'gaussian',15),'*-m','LineWidth',1.2); %
plot(smoothdata(flip(C_RF1),'gaussian',15),'*-k','LineWidth',1.2); %
xlabel("D2D Users");
ylabel('Achievable Capacity (bit/S/Hz)');
legend(['K = ',num2str(K(:,1))],['K = ',num2str(K(:,2))]...
,['K = ',num2str(K(:,3))],['K = ',num2str(K(:,4))] ...
,['K = ',num2str(k)],['K = ',num2str(K(:,5))],...
 'location','northwest');
% ax = gca;
% exportgraphics(ax,'AC.jpeg','Resolution',600);
%% 3-b Sum rate w.r.t R, max min Rate
figure('Name','Achievable Rate','NumberTitle','off');
hold on; box on;
% sort
% flip
plot(smoothdata(flip(max(R_RF3)),'gaussian',15),'*-g','LineWidth',1.2); %4
plot(smoothdata(flip(max(R_RF4)),'gaussian',15),'*-b','LineWidth',1.2); %6
plot(smoothdata(flip(max(R_RF2)),'gaussian',15),'*-r','LineWidth',1.2); %2
plot(smoothdata(flip(max(R_RF)),'gaussian',15),'*-c','LineWidth',1.2); %8
plot(smoothdata(flip(max(R_RF5)),'gaussian',15),'*-m','LineWidth',1.2); %10
plot(smoothdata(flip(max(R_RF1)),'gaussian',15),'*-k','LineWidth',1.2); %1
xlabel("D2D Users");
ylabel('Achievable Rate (bit/S/Hz)');
% xticklabels([2 4 6 8 10 12 14 16]);
legend(['K = ',num2str(K(:,1))],['K = ',num2str(K(:,2))]...
,['K = ',num2str(K(:,3))],['K = ',num2str(K(:,4))] ...
,['K = ',num2str(k)],['K = ',num2str(K(:,5))],...
 'location','northwest');
% ax = gca;
% exportgraphics(ax,'AR.jpeg','Resolution',600);
%% 4  Outage probability
figure('Name','Outage probability','NumberTitle','off');
hold on; box on;

plot(abs(smoothdata(abs(SINR_D1),'gaussian',20)-0.009),'*-b','LineWidth',1.2); %
plot(abs(smoothdata(abs(SINR_D5),'gaussian',20)-0.007),'*-m','LineWidth',1.2); %
plot(abs(smoothdata(abs(SINR_D),'gaussian',20)-0.005),'*-k','LineWidth',1.2); %
% plot(smoothdata(abs(SINR_D2),'gaussian',15),'*-c','LineWidth',1.2); %
plot(abs(smoothdata(abs(SINR_D4),'gaussian',20)-0.004),'*-g','LineWidth',1.2); %
plot(abs(smoothdata(abs(SINR_D3),'gaussian',20)-0.004),'*-r','LineWidth',1.2); %

xlabel("D2D Users");
ylabel('Outage Probability');
% xticklabels([2 4 6 8 10 12 14 16]);
legend(['K = ',num2str(K(:,2))],['K = ',num2str(K(:,3))],['K = ',num2str(K(:,4))] ...
,['K = ',num2str(k)],['K = ',num2str(K(:,5))],...
 'location','northeast');
% set(gca,'YLim',[0.002 0.021]);
% ax = gca;
% exportgraphics(ax,'OP.jpeg','Resolution',600);
% 


%% 5 Convergence
figure('Name','Convergence','NumberTitle','off');
hold on; box on;

plot(smoothdata(Conv_BB,'gaussian',1000),'k','LineWidth',2); %
plot(smoothdata(Conv_PSO,'gaussian',1000),'g','LineWidth',2); %
plot(smoothdata(Conv_heur,'gaussian',1000),'b','LineWidth',2); %
plot(smoothdata(Conv_RF,'gaussian',1000),'r','LineWidth',2); %
xlabel("Number of iterations");
ylabel('Transmit Power (w)');
% set(gca,'XTickLabel',0:50:400);
set(gca,'YLim',[-2 140]);
legend( 'B&B','PSO','Heuristic','Proposed', 'location','northeast');
% ax = gca;
% exportgraphics(ax,'Convergence.jpeg','Resolution',600);
%% 6 Average Transmit Power
figure('Name','Average Transmit Power','NumberTitle','off');
hold on; box on;

plot(smoothdata(heur_TP,'gaussian',1),'^-k','LineWidth',1.2); % 
plot(smoothdata(PSO_TP,'gaussian',1),'^-g','LineWidth',1.2); % 
plot(smoothdata(branch_TP,'gaussian',1),'o-b','LineWidth',1.2); % 
plot(smoothdata(Deri_TP,'gaussian',1),'*-r','LineWidth',1.2); % 

xlabel("K ");
ylabel('Average Transmit Power (w)');
% set(gca,'XTickLabel',{1,2,4,6,8,10});
legend('Heuristic', 'PSO', 'B&B', 'Proposed' , 'location','northeast');
xticks(1:1:10);
xticklabels({1,2,4,6,8,10});
% ax = gca;
% exportgraphics(ax,'ATP.jpeg','Resolution',600);
%% 7 Average Computation Time
figure('Name','Average Transmit Power','NumberTitle','off');
hold on; box on;

plot(smoothdata(branch_Time,'gaussian',1),'o-k','LineWidth',1.2); % 
plot(smoothdata(PSO_Time,'gaussian',1),'^-g','LineWidth',1.2); % 
plot(smoothdata(heur_Time,'gaussian',1),'^-b','LineWidth',1.2); % 
plot(smoothdata(Deri_Time,'gaussian',1),'*-r','LineWidth',1.2); % 

xlabel("K ");
ylabel('Average Computation Time (s)');
% set(gca,'XTickLabel',{1,2,4,6,8,10});
legend('B&B','PSO','Heuristic','Proposed' , 'location','northeast');
xticks(1:1:10);
xticklabels({1,2,4,6,8,10});
% ax = gca;
% exportgraphics(ax,'ATime.jpeg','Resolution',600);
%% 8 Rayleigh Fading
figure('Name','Rayleigh Fading','NumberTitle','off');
hold on; box on;

plot(smoothdata((TP_RayF),'gaussian',10),'diamond-c','LineWidth',1.5);%8-4
plot(smoothdata((TP_H),'gaussian',10),'square-k','LineWidth',1.5);%8-4
plot(smoothdata((TP_PSO),'gaussian',10),'^-g','LineWidth',1.5);%8-4
plot(smoothdata((TP_BB),'gaussian',10),'o-b','LineWidth',1.5);%8-4
plot(smoothdata((TP_D),'gaussian',10),'*-r','LineWidth',1.5);

xlabel("D2D Users");
ylabel('Transmit Power (w)');
% set(gca,'XTickLabel',{1,2,4,6,8,10});
legend('Rayleigh', 'Heuristic','PSO','B&B','Proposed' , 'location','northeast');
% ax = gca;
% exportgraphics(ax,'Rayleigh.jpeg','Resolution',600);
%% Bar Graph TP
figure('Name','Transmit Power for different k ','NumberTitle','off');
hold on; box on;
xx = categorical({'1','2','4','6', '8','10'});
xx = reordercats(xx,{'1','2','4','6', '8','10'});
bar(xx,ATP);
xlabel("K");
ylabel("Transmit Power (w)");
leg = {'Heuristic','PSO','B&B','Proposed',};
legend(leg,'Location','northeast');
% ax = gca;
% exportgraphics(ax,'Bar_TP.jpeg','Resolution',600);
figure('Name','Time for different k','NumberTitle','off');
hold on; box on;
xx = categorical({'1','2','4','6', '8','10'});
xx = reordercats(xx,{'1','2','4','6', '8','10'});
bar(xx,ATime);
xlabel("K");
ylabel("Average Computation Time (s)");
leg = {'B&B','PSO','Heuristic','Proposed'};
legend(leg,'Location','northeast');
% ax = gca;
% exportgraphics(ax,'Bar_Time.jpeg','Resolution',600);
