# Supplementary material for: Optimizing power allocation for URLLC-D2D in 5G networks with Rician fading channel
Source: PeerJ Comput Sci. 2025 Feb 18;11:e2712. doi: 10.7717/peerj-cs.2712 (PMC11888938; doi:10.7717/peerj-cs.2712)
Supplement: Supplemental Information 1 [file peerj-cs-11-2712-s001.zip › D2D Matlab/Derivative_Algo.m]

function [P_dd,aaa] = Derivative_Algo(P_max_C,P_max_D,S_CD,F_CD,S_D,F_D,k,R_RFC,T,B,V_RFC,epsilon_RFC,delta)

% Power
sd = abs(P_max_C.*S_CD.*F_CD);
si = S_D.*F_D;
r0 = 0.003; % 5 db = 0.003w, Joint Power and Channel Allocation for D2D Underlaying Cellular Networks with Rician Fading
OP_power = (exp(-k+(k./(1+(mean(sd)./((k+1).*mean(sd))))))) ./ (1+(mean(sd)./ ((k+1).*mean(si).*r0)));
OP_power = abs(OP_power); 
% P_d = OP_power.*(exp(((R_RFC.*(T_RFC(1:D,1:D).*log(2)))./(T_RFC(1:D,1:D).*B_RFC(1:D,1:D)))+(sqrt(V_RFC./(T_RFC(1:D,1:D).*B_RFC(1:D,1:D))).*(qfuncinv(epsilon_RFC)))) - 1);
P_d1 = OP_power.*(exp(((R_RFC.*(T.*log(2)))./(T.*B))+(sqrt(V_RFC./(T.*B)).*(qfuncinv(epsilon_RFC)))) - 1);

P_dd = min(P_d1); 
y = sum(P_dd)-P_max_D;
n=250000; %P_d=2500000,P_d1=250000
% delta1 = 1e-3; % the tolerance
alpha = y/n;

% Derivation
% outage probability with P_dd
ad = abs(P_dd.*S_D.*F_D); 
ai = abs(P_max_C.*S_CD.*F_CD);
s0 = 0.003; %5 db 0r 0.001
OP =(exp(-k+(k./(1+((mean(ad))./((k+1).*mean(ad))))))) ./ (1+((mean(ad))./ ((k+1).*mean(ai).*s0))); % eq 8

% outage probability_Star with P_dd
bd = S_D.*F_D;
bi = abs(P_dd.*S_CD.*F_CD);
r0 = 0.003; % 5 db = 0.003w, Joint Power and Channel Allocation for D2D Underlaying Cellular Networks with Rician Fading
OP_S = (exp(-k+(k./(1+(mean(bd)./((k+1).*mean(bd))))))) ./ (1+(mean(bd)./ ((k+1).*mean(bi).*r0)));

beta_der = (B./log(2)).*(OP_S./(1+abs(OP))); % derivation eq 9 , 15
ii=1;
tic;
while((sum(P_dd)-alpha)>delta) % adjustment
    aaa(ii,1)=((sum(P_dd)-alpha));
    ii=ii+1;
    [~,index]=max(beta_der);
    if beta_der(index)<0
        break;
    end
    if ((P_dd(index)-alpha < P_max_D && P_dd(index)-alpha > 0 )|| P_dd(index)-alpha > 0)
        P_dd(index) = P_dd(index)-alpha; % adjustment
        
        % Derivation
        % outage probability
        cd = abs(P_dd(index).*S_D.*F_D);
        ci = abs(P_max_C.*S_CD.*F_CD);
        s0 = 0.003; %5 db 0r 0.001
        OP1 =(exp(-k+(k./(1+((mean(cd))./((k+1).*mean(cd))))))) ./ (1+((mean(cd))./ ((k+1).*mean(ci).*s0))); % eq 8
        % outage probability_Star
        dd = S_D.*F_D;
        di = abs(P_dd(index).*S_CD.*F_CD);
        r0 = 0.003; % 5 db = 0.003w, Joint Power and Channel Allocation for D2D Underlaying Cellular Networks with Rician Fading
        OP_S1 = (exp(-k+(k./(1+(mean(dd)./((k+1).*mean(dd))))))) ./ (1+(mean(dd)./ ((k+1).*mean(di).*r0)));
        % Derivation
        beta_der(index) = (B./log(2)).*(OP_S1(index)./(1+abs(OP1(index)))); % derivation eq 9 , 15
    else
        beta_der(index) = -Inf;
    end
end
toc;
end
