# Supplementary material for: Optimizing power allocation for URLLC-D2D in 5G networks with Rician fading channel
Source: PeerJ Comput Sci. 2025 Feb 18;11:e2712. doi: 10.7717/peerj-cs.2712 (PMC11888938; doi:10.7717/peerj-cs.2712)
Supplement: Supplemental Information 1 [file peerj-cs-11-2712-s001.zip › D2D Matlab/epsilon.m]

function [lambda, epsilon] = epsilon (T, B, C, V, R)
%EPSILON Summary of this function goes here
% input :  T :   Transmission time delay 1ms(Latency)
%          B :   GHz Bandwidth
%          C : Shannon capacity without transmission error) 
%          V : Channel Dispersion
%          R : D2D Achievable rate (URLLC)
% output : lambda  :  Payload Information  
%          epsilon : Transmission Error Probability     
%   Detailed explanation goes here
% R = real(R);
lambda  = T.*B.*R;
% epsilon = qfunc(((T.*B.*C) - lambda + (log (T.*B)./2))./sqrt(T.*B.*V )); % eq 17,9 Transmission Error rate

% epsilon = qfunc((C - R + (log (T*B)/(2*T*B)))./sqrt(T.*B.*V )); % eq 17,9 Transmission Error rate

epsilon = qfunc(real((sqrt((T.*B)./V )).*(C - ((R.*T.*log(2))./(T.*B)))));

end 
