# Supplementary material for: Optimizing power allocation for URLLC-D2D in 5G networks with Rician fading channel
Source: PeerJ Comput Sci. 2025 Feb 18;11:e2712. doi: 10.7717/peerj-cs.2712 (PMC11888938; doi:10.7717/peerj-cs.2712)
Supplement: Supplemental Information 1 [file peerj-cs-11-2712-s001.zip › D2D Matlab/Fun_chGain.m]

function H = Fun_chGain(ChannelNum,CUE_x,CUE_y)
%FUN_CHGAIN Summary of this function goes here
% input: ChannelNum : number of channel
%       CUE_x: abscissa of users
%       CUE_y; ordinate of users
% output:H: Channel Gain
% comppute distance 
Dis = zeros(ChannelNum,1);
for  i = 1:ChannelNum 
            Dis(i)= sqrt(CUE_x(i)^2 + CUE_y(i)^2);
end
% the channel gain of user i
H = zeros(ChannelNum,1);
for k = 1:ChannelNum 
        H(k) = channel_fading_UE_to_BS(Dis(k)/1000); %channel_fading_UE_to_BS
        H(k) = 10.^(-H(k)/10); % % dBm to w
end
% H=[];
% H=Dis
% plot (H)
end
