# Supplementary material for: Optimizing power allocation for URLLC-D2D in 5G networks with Rician fading channel
Source: PeerJ Comput Sci. 2025 Feb 18;11:e2712. doi: 10.7717/peerj-cs.2712 (PMC11888938; doi:10.7717/peerj-cs.2712)
Supplement: Supplemental Information 1 [file peerj-cs-11-2712-s001.zip › D2D Matlab/Fun_chGainD2D.m]

function H = Fun_chGainD2D(num1,num2,CU1_x,CU1_y,CU2_x,CU2_y)
% input: num1/num2 :numbers of the first and second sets of users
%       CU1_x,CU1_y,CU2_x,CU2_y: coordinates of the first and second sets of users
% output:H: Channel Gain

% comppute distance 
% regard cloud as the geometic center
Dis = zeros(num1,num2);
for k = 1:num1 
    for l = 1:num2
        Dis(k,l)= sqrt((CU1_x(k)-CU2_x(l))^2 + (CU1_y(k)-CU2_y(l))^2);
    end
end

% the channel gain 
H = zeros(num1,num2);
for k = 1:num1
    for l = 1:num2 
        H(k,l) = channel_fading_D2D(Dis(k,l)/1000);%channel_fading_D2D
        H(k,l) = 10.^(-H(k,l)/10); % dBm to w
    end
end

end
