# Supplementary material for: Optimizing power allocation for URLLC-D2D in 5G networks with Rician fading channel
Source: PeerJ Comput Sci. 2025 Feb 18;11:e2712. doi: 10.7717/peerj-cs.2712 (PMC11888938; doi:10.7717/peerj-cs.2712)
Supplement: Supplemental Information 1 [file peerj-cs-11-2712-s001.zip › D2D Matlab/Obj_Fun_PSO.m]

function [out] = Obj_Fun_PSO(x,a)

  if (((x)-a > 0)  )
      out = (x)-a;
  else 
      out = (x);
  end
end

 
