# Supplementary material for: Optimizing power allocation for URLLC-D2D in 5G networks with Rician fading channel
Source: PeerJ Comput Sci. 2025 Feb 18;11:e2712. doi: 10.7717/peerj-cs.2712 (PMC11888938; doi:10.7717/peerj-cs.2712)
Supplement: Supplemental Information 1 [file peerj-cs-11-2712-s001.zip › D2D Matlab/PSO.m]

function [P_dd] = PSO(P_max_C,P_max_D,S_CD,F_CD,S_D,F_D,k,R_RFC,T,B,V_RFC,epsilon_RFC,delta,D)
sd = abs(P_max_C.*S_CD.*F_CD);
si = S_D.*F_D;
r0 = 0.003; % 5 db = 0.003w, Joint Power and Channel Allocation for D2D Underlaying Cellular Networks with Rician Fading
OP_power = (exp(-k+(k./(1+(mean(sd)./((k+1).*mean(sd))))))) ./ (1+(mean(sd)./ ((k+1).*mean(si).*r0)));
OP_power = abs(OP_power);
a=0.0000000002;
% P_d = OP_power.*(exp(((R_RFC.*(T_RFC(1:D,1:D).*log(2)))./(T_RFC(1:D,1:D).*B_RFC(1:D,1:D)))+(sqrt(V_RFC./(T_RFC(1:D,1:D).*B_RFC(1:D,1:D))).*(qfuncinv(epsilon_RFC)))) - 1);
P_d1 = OP_power.*(exp(((R_RFC.*(T.*log(2)))./(T.*B))+(sqrt(V_RFC./(T.*B)).*(qfuncinv(epsilon_RFC)))) - 1);

%% 
P_dd = min(P_d1);
y = sum(P_dd)-P_max_D; 
n=250000; %P_d=2500000,P_d1=250000
alpha = (y/n)-a;
%% Problem Definiton

CostFunction = @(x,a) Obj_Fun_PSO(x,a);  % Cost Function

nVar = 1;        % Number of Unknown (Decision) Variables

VarSize = 1;         % Matrix Size of Decision Variables

VarMin = 1e-3;	% Lower Bound of Decision Variables
VarMax = 0.1;    % Upper Bound of Decision Variables
%% Parameters of PSO
tic;
for l=1:D
    a= size(delta:alpha:P_dd(l)+alpha);
    MaxIt = a(2);        % Maximum Number of Iterations
    nPop = 2;           % Population Size (Swarm Size)
    w = 1;               % Intertia Coefficient
    wdamp = 0.99;        % Damping Ratio of Inertia Coefficient
    c1 = 2;              % Personal Acceleration Coefficient
    c2 = 2;              % Social Acceleration Coefficient
%     ShowIterInfo = true; % Flag for Showing Iteration Informatin
    
    % MaxVelocity = 0.2*(VarMax-VarMin);
    % MinVelocity = -MaxVelocity;
    %% Initialization
    
    % The Particle Template
    empty_particle.Position = [];
    empty_particle.Velocity = [];
    empty_particle.Cost = [];
    empty_particle.Best.Position = [];
    empty_particle.Best.Cost = [];
    
    % Create Population Array
    particle = repmat(empty_particle, nPop, 1);
    
    % Initialize Global Best
    GlobalBest.Cost = inf;
    %%
    % Initialize Population Members
    for i=1:nPop
        
        % Generate Random Solution
        particle(i).Position = P_dd(l); % randon values, we can use P_d1 data
        
        % Initialize Velocity
        particle(i).Velocity = zeros(VarSize);
        
        % Evaluation
        particle(i).Cost = CostFunction(particle(i).Position,alpha);
        
        % Update the Personal Best
        particle(i).Best.Position = particle(i).Position;
        particle(i).Best.Cost = particle(i).Cost;
        
        % Update Global Best
        if particle(i).Best.Cost < GlobalBest.Cost
            GlobalBest = particle(i).Best;
        end
        
    end
    
    % Array to Hold Best Cost Value on Each Iteration
    BestCosts = zeros(MaxIt, 1);
    %% Main Loop of PSO
    
    for it=1:MaxIt
        
        for i=1:nPop
            
            % Update Velocity
            particle(i).Velocity = (w*particle(i).Velocity ...
                + c1*rand(VarSize).*(particle(i).Best.Position - particle(i).Position) ...
                + c2*rand(VarSize).*(GlobalBest.Position - particle(i).Position)).*0;
            
            % Apply Velocity Limits
            %         particle(i).Velocity = max(particle(i).Velocity, MinVelocity);
            %         particle(i).Velocity = min(particle(i).Velocity, MaxVelocity);
            %
            % Update Position
            particle(i).Position = particle(i).Cost + particle(i).Velocity;
            
            % Apply Lower and Upper Bound Limits
            %         particle(i).Position = max(particle(i).Position, VarMin);
            %         particle(i).Position = min(particle(i).Position, VarMax);
            %
            % Evaluation
            particle(i).Cost = CostFunction(particle(i).Position,alpha);
            particle(i).Cost;
            % Update Personal Best
            if particle(i).Cost < particle(i).Best.Cost
                
                particle(i).Best.Position = particle(i).Position;
                particle(i).Best.Cost = particle(i).Cost;
                
                % Update Global Best
                if particle(i).Best.Cost < GlobalBest.Cost
                    GlobalBest = particle(i).Best;
                end
                
            end
            
        end
        
        % Store the Best Cost Value
        BestCosts(it) = GlobalBest.Cost;
        % Display Iteration Information
        %     if ShowIterInfo
        %         disp(['Iteration ' num2str(it) ': Best Cost = ' num2str(BestCosts(it))]);
        %     end
        %
        % Damping Inertia Coefficient
        w = w * wdamp;
%         out.pop = particle;
%         out.BestSol = GlobalBest;
%         out.BestCosts = BestCosts;
    end
    P_dd(l) = GlobalBest.Cost;

end
% BestCosts
toc;

end
