# Supplementary material for: Optimizing power allocation for URLLC-D2D in 5G networks with Rician fading channel
Source: PeerJ Comput Sci. 2025 Feb 18;11:e2712. doi: 10.7717/peerj-cs.2712 (PMC11888938; doi:10.7717/peerj-cs.2712)
Supplement: Supplemental Information 1 [file peerj-cs-11-2712-s001.zip › D2D Matlab/Rayleigh_Fading.m]

function RF2 = Rayleigh_Fading(x,omega)
%Rician_Fading Summary of this function goes here
% input: x : independent variable of pdf function
%       omega:


RF2 = (((2.*x)./omega).*exp(-(x.^2)/omega)); 

end
