# Supplementary material for: Optimizing power allocation for URLLC-D2D in 5G networks with Rician fading channel
Source: PeerJ Comput Sci. 2025 Feb 18;11:e2712. doi: 10.7717/peerj-cs.2712 (PMC11888938; doi:10.7717/peerj-cs.2712)
Supplement: Supplemental Information 1 [file peerj-cs-11-2712-s001.zip › D2D Matlab/RayleighF_D2D.m]

function H11 = RayleighF_D2D(num1,num2,CU1_x,CU1_y,CU2_x,CU2_y,kk,omega)
% input: num1/num2 :numbers of the first and second sets of users
%       CU1_x,CU1_y,CU2_x,CU2_y: coordinates of the first and second sets of users
%    v : is the field strength of the LoS component
% output:H: Rayleigh Fading

% comppute distance 
% regard cloud as the geometic center
Dis = zeros(num1,num2);
for k = 1:num1 
    for l = 1:num2
        Dis(k,l)= sqrt((CU1_x(k)-CU2_x(l))^2 + (CU1_y(k)-CU2_y(l))^2);
    end
end
%  H=diag(Dis);
% the channel gain 
%calculating parameters for drawing PDF
range = max(diag(Dis));
interval = range/num1;

%the pdf function of Rayleigh channel
x = 0:interval:range;           %the independent variable of pdf function
H11 = (Rayleigh_Fading(x,omega))';

% figure('Name','Rayleigh Fading','NumberTitle','off');
% plot(x,H11,'r');
% title(strcat('Rayleigh Fading'))
% xlabel("D2D Users, K = " + kk);
% ylabel('Rayleigh Fading (PDF)');
% 
% dim = [.7 .5 .3 .3];
% str = ['K = ',num2str(kk) ];
% annotation('textbox',dim,'String',str,'FitBoxToText','on');
% 
% %legend(['K = ',num2str(kk)],'location','eastoutside');
% %legend(strcat('K = ',num2str(kk)),'location','eastoutside');
 H11(1,:)=[];

end
