# Supplementary material for: Optimizing power allocation for URLLC-D2D in 5G networks with Rician fading channel
Source: PeerJ Comput Sci. 2025 Feb 18;11:e2712. doi: 10.7717/peerj-cs.2712 (PMC11888938; doi:10.7717/peerj-cs.2712)
Supplement: Supplemental Information 1 [file peerj-cs-11-2712-s001.zip › D2D Matlab/Rician_Fading.m]

function RF = Rician_Fading(x,k,omega)
%Rician_Fading Summary of this function goes here
% input: x : independent variable of pdf function
%        k: Rician K-factor
%       omega:
% [17]:Device-to-Device Underlaid Cellular Networks under Rician Fading Channels
% output: RF: Rician Fading (https://en.wikipedia.org/wiki/Rician_fading#cite_note-3)
%  a = 2.*(k + 1).*x./omega;
%  b = (-k-(k + 1).*x.^2./omega);
%  c = besseli(0,2.*x.*sqrt(k.*(k + 1)./omega)); 
% RF = a.*exp(b).*c; 
%x 
% RF = 2.*(k + 1).*x./omega.* exp(-k-(k + 1).*x.^2./omega).*besseli(0,2.*x.*sqrt(k.*(k + 1)./omega));

RF = (((k + 1).*exp(-k))./omega).*(exp(-((k+1).*x)./omega)).*(besseli(0,sqrt((4.*k.*(k + 1).*x)./omega)));% [17]

%RF =  exp(-k-x).*besseli(0,sqrt(4.*k.*x)); % Paper 
end
 
