# Supplementary material for: Optimizing power allocation for URLLC-D2D in 5G networks with Rician fading channel
Source: PeerJ Comput Sci. 2025 Feb 18;11:e2712. doi: 10.7717/peerj-cs.2712 (PMC11888938; doi:10.7717/peerj-cs.2712)
Supplement: Supplemental Information 1 [file peerj-cs-11-2712-s001.zip › D2D Matlab/RicianF_MK_D2D.m]

function [H1,H2,H3,H4,H5] = RicianF_MK_D2D(num1,num2,CU1_x,CU1_y,CU2_x,CU2_y,kk,omega)
% input: num1/num2 :numbers of the first and second sets of users
%       CU1_x,CU1_y,CU2_x,CU2_y: coordinates of the first and second sets of users
%    v : is the field strength of the LoS component
% output:H: Rician Fading

% comppute distance 
% regard cloud as the geometic center
Dis = zeros(num1,num2); 
for k = 1:num1
    for l = 1:num2
        Dis(k,l)= sqrt((CU1_x(k)-CU2_x(l))^2 + (CU1_y(k)-CU2_y(l))^2);
    end
end
%  H=diag(Dis);
% the channel gain 
%calculating parameters for drawing PDF
range = max(diag(Dis)); 
interval = range/num1;

%the pdf function of rician channel
x = 0:interval:range;           %the independent variable of pdf function
H1 = (Rician_Fading(x,kk(:,1),omega(:,1)))';
H2 = (Rician_Fading(x,kk(:,2),omega(:,2)))';
H3 = (Rician_Fading(x,kk(:,3),omega(:,3)))';
H4 = (Rician_Fading(x,kk(:,4),omega(:,4)))';
H5 = (Rician_Fading(x,kk(:,5),omega(:,5)))';


% figure('Name','Rician Fading for Different K','NumberTitle','off');
% hold on; box on;
% plot(x,H1,'r');
% plot(x,H2,'k');
% plot(x,H3,'b');
% plot(x,H4,'g');
% plot(x,H5,'m');
% 
% title(strcat('Rician Fading for Different K'));
% xlabel('D2D Users');
% ylabel('Rician Fading (PDF)');
% legend(['K = ',num2str(kk(:,1))],['K = ',num2str(kk(:,2))],['K = ',num2str(kk(:,3))],['K = ',num2str(kk(:,4))],['K = ',num2str(kk(:,5))])
% 

%legend(['K = ',num2str(kk)],'location','eastoutside');
%legend(strcat('K = ',num2str(kk)),'location','eastoutside');
H1(1,:)=[];
H2(1,:)=[];
H3(1,:)=[];
H4(1,:)=[];
H5(1,:)=[];

end
