# Supplementary material for: Optimizing power allocation for URLLC-D2D in 5G networks with Rician fading channel
Source: PeerJ Comput Sci. 2025 Feb 18;11:e2712. doi: 10.7717/peerj-cs.2712 (PMC11888938; doi:10.7717/peerj-cs.2712)
Supplement: Supplemental Information 1 [file peerj-cs-11-2712-s001.zip › D2D Matlab/SINR_D2D.m]

function SINRD = SINR_D2D(num1,num2,P_max_C, S_D, F_D, N0, P_max_D, S_CD, F_CD,kk)
%SINR Summary of this function goes here
%   Detailed explanation goes here
SINRD = zeros(num1,num2);
% for k = 1:num1
%     for l = 1:num2
%       
%         SINRD(k,l) = (P_max_D.*S_D(l).*F_D(l))./(N0 + (P_max_C.*S_CD(k).*F_CD(k))); % SINR D2D eq 3 
%         
%     end 
% end
% P_max_D = 20;
% P_max_C = 20;
sd = P_max_D.*S_D.*F_D; % outage probability 
si = P_max_C.*S_CD.*F_CD;
s0 = 0.003; % 5 db = 0.003w, Joint Power and Channel Allocation for D2D Underlaying Cellular Networks with Rician Fading
SINRD = (exp(-kk+(kk./(1+(mean(sd)./((kk+1).*mean(sd))))))) ./ (1+(mean(sd)./ ((kk+1).*mean(si).*s0))); % eq8
% a = (1+(mean(sd)./ ((kk+1).*mean(si).*s0))).^-1.*(exp(-kk+kk.*((1+(mean(sd)./((kk+1).*mean(sd)))).^-1))) ; % eq8
%10*log10(SINRD)+30 % w to dbm
 
% figure('Name','SINR D2D (Rician Fading)','NumberTitle','off');
% plot(SINRD');
% title(strcat('SINR D2D (Rician Fading1)'))
% 
% dim = [.7 .5 .3 .3];
% str = ['K = ',num2str(kk) ];
% annotation('textbox',dim,'String',str,'FitBoxToText','on');
end
