# Supplementary material for: Optimizing power allocation for URLLC-D2D in 5G networks with Rician fading channel
Source: PeerJ Comput Sci. 2025 Feb 18;11:e2712. doi: 10.7717/peerj-cs.2712 (PMC11888938; doi:10.7717/peerj-cs.2712)
Supplement: Supplemental Information 1 [file peerj-cs-11-2712-s001.zip › D2D Matlab/URLLC.m]

function [C, V, R] = URLLC(T, B, epsilon, SINR,P_max_C,S_CD,P_max_D,S_D,kk,F_D,F_CD,D,cc)
%P_max_C,S_CD,P_max_D,S_D,k,D
%URLLC Summary of this function goes here
% input :  T :   Transmission time delay 1ms(Latency)
%          B :   GHz Bandwidth
%          epsilon : packet loss probabilit ( packet error probability) 
%          SINR : D2D SINR
% output : C : Shannon capacity without transmission error
%          V : Channel Dispersion
%          R : D2D Achievable rate (URLLC) 
%   Detailed explanation goes here

% th = B.*log2(1+SINR); % Throughout, R_RF can be use for throughput
 
% C = log(1+SINR);  % Shannon capacity without transmission error, eq 5
% C = exp(1./SINR).*expint(1./SINR).*log(exp(1)); %Eq 9 E[C]

% E(C) 1 Joint Power and Channel Allocation for D2D Underlaying Cellular Networks with Rician Fading
% form code Power_allocation_Ric1
% P_max_D = [0.1]% 0.1 0.1 0.1 0.1 0.1 0.1 0.1];
% sd = (P_max_D.*S_D.*F_D); % outage probability 
% si = (P_max_C.*S_CD.*F_CD);
% % si = si(1:D,1:D);
% s0 = 0.003; % 5 db = 0.003w, Joint Power and Channel Allocation for D2D Underlaying Cellular Networks with Rician Fading

% g = @(x,U)(1-U.*x./(1+U.*x).*exp(-k./(1+U.*x)))./(1+x)./log(2);

% g = @(x,U)(1-(exp(-kk+(kk./(1+(((mean(sd).*x)./((kk+1).*((mean(sd).*x))))))) ./ (1+(((mean(sd).*x)./ ((kk+1).*mean(si).*s0))))./(1+x)./log(2);
% g = @(x,U)(1-U.*x)./(1+x);
% u = SINR_D;

% si = si(1:D);
% g = @(x,U)(1-(exp(-kk+(kk./(1+((mean(sd).*x)./((kk+1).*mean(sd).*x)))))) ./ (1+((mean(sd).*x)./ ((kk+1).*mean(si).*s0))))./(1+x);
% u = sd;
% C = arrayfun( @(R)quad(g,0,10000,[],[],R),u);

% 33->12.10.2022 OP -> D2D,23, V7 OP change variable names 15.10.2022

% g = @(x,c) (1-(c.*x))./(1+x);
% c = integral(@(x) g(x,SINR_D),0,1000,'ArrayValued',true);


% sd = (P_max_D.*S_D.*F_D); % outage probability 
% si = (P_max_C.*S_CD.*F_CD);
% % si = si(1:D);
% s0 = 0.003;
% g = @(x,sd)(1-(exp(-kk+(kk./(1+((mean(sd).*x)./((kk+1).*mean(sd).*x)))))) ./ (1+((mean(sd).*x)./ ((kk+1).*mean(si).*s0.*x))))./(1+x); % eq 13
% C = integral(@(x) g(x,sd),0,10000,'ArrayValued',true);

C = cc;


% 
% V = log(exp(1))^2 .*(1- (1./(1 + SINR.^2)));  % eq 8, V = (log e)^2 = 1 if SINR > 5 or 10 dB but in our case
% V = log(exp(1))^2 .*(1- 1./(1 + SINR.^2));     %we have diferent values of SINR so we use v = (log e)^2(1-(1/1+SNR^2))
% V = log(exp(1))^2 .*(SINR.^2 + (2.*SINR))./((1 + SINR).^2);
% V = log(exp(1))^2 .*((SINR.* (2 + SINR))./((1 + SINR).^2));

SINR = real(10*log10(SINR)+30); % w to dbm
V = ( SINR.^2./(1 + SINR.^2))';  % Channel Dispersion, eq 8
% V=1;
% rto = log(T.*B)./(2.*T.*B); % reminder terms of order 
% R = C - sqrt(V./(T.*B)).*qfuncinv(epsilon) + rto ;  % Achievable rate eq 6

R = ((B)./(log(2))).*((C) - ((sqrt((V)./(T.*B))).*qfuncinv(epsilon)));

end
